# Supplementary material for: A-type Ce2NCl3
Source: Acta Crystallogr Sect E Struct Rep Online. 2011 Jun 18;67(Pt 7):i42. doi: 10.1107/S1600536811023105 (PMC3151823; doi:10.1107/S1600536811023105)
Supplement: Supplementary file 1 [file e-67-00i42-sup1.cif]

##############################################################################
#                                                                            #
# This CIF contains the data in a paper accepted for publication in          #
# Acta Crystallographica Section E. It conforms to the requirements of       #
# Notes for Authors for Acta Crystallographica Section E, and has been       #
# peer reviewed under the auspices of the IUCr Commission on Journals.       #
#                                                                            #
# Full details of the Crystallographic Information File format               #
# are given in the paper "The Crystallographic Information File (CIF):       #
# a New Standard Archive File for Crystallography" by S. R. Hall, F. H.      #
# Allen and I. D. Brown [Acta Cryst. (1991), A47, 655-685].                  #
#                                                                            #
# The current version of the core CIF dictionary is obtainable from          #
# ftp://ftp.iucr.org/pub/cif_core.dic.                                       #
#                                                                            #
# Software is freely available for graphical display of the structure(s)     #
# in this CIF. For information consult the CIF software page                 #
# http://www.iucr.org/resources/cif/software.                                #
#                                                                            #
# This file may be used for bona fide research purposes within the           #
# scientific community so long as proper attribution is given to the journal # 
# article from which it was obtained.                                        #
#                                                                            #
##############################################################################
data_I
_audit_creation_method     SHELXL-97
_chemical_name_systematic
;
Cerium(III) nitride trichloride
;
_chemical_name_common     'cerium(III) nitride chloride'
_chemical_formula_moiety     'Ce2 Cl3 N'
_chemical_formula_sum     'Ce2 Cl3 N'
_chemical_formula_iupac     'Ce2 N Cl3'
_chemical_formula_weight     400.60
_chemical_melting_point     ?
_symmetry_cell_setting     orthorhombic
_symmetry_space_group_name_H-M     'I b a m'
_symmetry_space_group_name_hall     '-I 2 2c'
loop_
    _symmetry_equiv_pos_as_xyz
    'x, y, z'
    '-x, -y, z'
    'x, -y, -z+1/2'
    '-x, y, -z+1/2'
    'x+1/2, y+1/2, z+1/2'
    '-x+1/2, -y+1/2, z+1/2'
    'x+1/2, -y+1/2, -z+1'
    '-x+1/2, y+1/2, -z+1'
    '-x, -y, -z'
    'x, y, -z'
    '-x, y, z-1/2'
    'x, -y, z-1/2'
    '-x+1/2, -y+1/2, -z+1/2'
    'x+1/2, y+1/2, -z+1/2'
    '-x+1/2, y+1/2, z'
    'x+1/2, -y+1/2, z'
_cell_length_a     13.6021(9)
_cell_length_b     6.8903(5)
_cell_length_c     6.1396(4)
_cell_angle_alpha     90.00
_cell_angle_beta     90.00
_cell_angle_gamma     90.00
_cell_volume     575.42(7)
_cell_formula_units_Z     4
_cell_measurement_reflns_used     19363
_cell_measurement_theta_min     0.41
_cell_measurement_theta_max     28.28
_cell_measurement_temperature     293(2)
_exptl_crystal_description     needle
_exptl_crystal_colour     'light yellow'
_exptl_crystal_size_max     0.185
_exptl_crystal_size_mid     0.140
_exptl_crystal_size_min     0.095
_exptl_crystal_density_diffrn     4.624
_exptl_crystal_density_meas     ?
_exptl_crystal_density_method     'not measured'
_exptl_crystal_F_000     696
_exptl_absorpt_coefficient_mu     16.860
_exptl_absorpt_correction_type     numerical
_exptl_absorpt_process_details     '(X-SHAPE; Stoe & Cie, 1999)'
_exptl_absorpt_correction_T_min     0.0849
_exptl_absorpt_correction_T_max     0.1977
_diffrn_ambient_temperature     293(2)
_diffrn_radiation_type     MoK\a
_diffrn_radiation_wavelength     0.71069
_diffrn_radiation_source     'fine-focus sealed tube'
_diffrn_radiation_monochromator     graphite
_diffrn_measurement_device_type     'Nonius KappaCCD'
_diffrn_measurement_method     '\w and \f'
_diffrn_detector_area_resol_mean     ?
_diffrn_reflns_number     4016
_diffrn_reflns_av_R_equivalents     0.0816
_diffrn_reflns_av_sigmaI/netI     0.0425
_diffrn_reflns_theta_min     2.99
_diffrn_reflns_theta_max     28.08
_diffrn_reflns_theta_full     28.08
_diffrn_measured_fraction_theta_max     0.997
_diffrn_measured_fraction_theta_full     0.997
_diffrn_reflns_limit_h_min     -18
_diffrn_reflns_limit_h_max     18
_diffrn_reflns_limit_k_min     -9
_diffrn_reflns_limit_k_max     9
_diffrn_reflns_limit_l_min     -8
_diffrn_reflns_limit_l_max     8
_diffrn_standards_number     0
_diffrn_standards_interval_count     .
_diffrn_standards_interval_time     .
_diffrn_standards_decay_%     ?
_refine_special_details
;
Refinement of <i>F</i>^2^ against ALL reflections. The weighted <i>R</i>-factor
<i>wR</i> and goodness of fit <i>S</i> are based on <i>F</i>^2^, conventional
<i>R</i>-factors <i>R</i> are based on <i>F</i>, with <i>F</i> set to zero for
negative <i>F</i>^2^. The threshold expression of <i>F</i>^2^ >
\s(<i>F</i>^2^) is used only for calculating <i>R</i>-factors(gt) <i>etc</i>.
and is not relevant to the choice of reflections for refinement.
<i>R</i>-factors based on <i>F</i>^2^ are statistically about twice as large
as those based on <i>F</i>, and <i>R</i>- factors based on ALL data will be
even larger.
;
_reflns_number_total     385
_reflns_number_gt     329
_reflns_threshold_expression     I>2\s(I)
_refine_ls_structure_factor_coef     Fsqd
_refine_ls_matrix_type     full
_refine_ls_R_factor_all     0.0477
_refine_ls_R_factor_gt     0.0348
_refine_ls_wR_factor_gt     0.0574
_refine_ls_wR_factor_ref     0.0608
_refine_ls_goodness_of_fit_ref     1.124
_refine_ls_restrained_S_all     1.124
_refine_ls_number_reflns     385
_refine_ls_number_parameters     20
_refine_ls_number_restraints     0
_refine_ls_hydrogen_treatment     .
_refine_ls_weighting_scheme     calc
_refine_ls_weighting_details
         'calc w=1/[\s^2^(Fo^2^)+(0.0169P)^2^+3.8817P] where P=(Fo^2^+2Fc^2^)/3'
_atom_sites_solution_hydrogens     .
_atom_sites_solution_primary     direct
_atom_sites_solution_secondary     difmap
_refine_ls_shift/su_max     0.000
_refine_ls_shift/su_mean     0.000
_refine_diff_density_max     1.063
_refine_diff_density_min     -1.087
_refine_ls_extinction_method     'SHELXL97 (Sheldrick, 2008)'
_refine_ls_extinction_coef     0.0006(3)
_refine_ls_extinction_expression
                                  'Fc^*^=kFc[1+0.001xFc^2^\l^3^/sin(2\q)]^-1/4^'
loop_
    _atom_type_symbol
    _atom_type_description
    _atom_type_scat_dispersion_real
    _atom_type_scat_dispersion_imag
    _atom_type_scat_source
    Ce Ce -0.2486 2.6331 'International Tables Vol C Tables 4.2.6.8 and 6.1.1.4'
    N N 0.0061 0.0033 'International Tables Vol C Tables 4.2.6.8 and 6.1.1.4'
    Cl Cl 0.1484 0.1585 'International Tables Vol C Tables 4.2.6.8 and 6.1.1.4'
_computing_data_collection     'COLLECT (Nonius, 1998)'
_computing_cell_refinement     'SCALEPACK (Otwinowski & Minor, 1997)'
_computing_data_reduction     'SCALEPACK and DENZO (Otwinowski & Minor, 1997)'
_computing_structure_solution     'SHELXS97 (Sheldrick, 2008)'
_computing_structure_refinement     'SHELXL97 (Sheldrick, 2008)'
_computing_molecular_graphics     'DIAMOND (Brandenburg, 2006)'
_computing_publication_material     'SHELXL97 (Sheldrick, 2008)'
loop_
    _atom_site_type_symbol
    _atom_site_label
    _atom_site_fract_x
    _atom_site_fract_y
    _atom_site_fract_z
    _atom_site_U_iso_or_equiv
    _atom_site_adp_type
    _atom_site_calc_flag
    _atom_site_refinement_flags
    _atom_site_occupancy
    _atom_site_symmetry_multiplicity
    _atom_site_disorder_assembly
    _atom_site_disorder_group
    Ce Ce 0.09389(4) 0.17747(9) 0.0000 0.0243(3) Uani d S 1 2 . .
    N N 0.0000 0.0000 0.2500 0.028(3) Uani d S 1 4 . .
    Cl Cl1 0.0000 0.5000 0.2500 0.0330(8) Uani d S 1 4 . .
    Cl Cl2 0.30050(19) 0.3163(4) 0.0000 0.0390(7) Uani d S 1 2 . .
loop_
    _atom_site_aniso_label
    _atom_site_aniso_U_11
    _atom_site_aniso_U_22
    _atom_site_aniso_U_33
    _atom_site_aniso_U_12
    _atom_site_aniso_U_13
    _atom_site_aniso_U_23
    Ce 0.0238(3) 0.0259(4) 0.0231(3) -0.0019(3) 0.000 0.000
    N 0.026(6) 0.038(8) 0.022(6) 0.000 0.000 0.000
    Cl1 0.056(2) 0.0229(19) 0.0199(15) 0.000 0.000 0.000
    Cl2 0.0319(14) 0.0361(15) 0.0489(15) -0.0092(12) 0.000 0.000
_geom_special_details
;
All e.s.d.'s (except the e.s.d. in the dihedral angle between two l.s. planes)
are estimated using the full covariance matrix. The cell e.s.d.'s are taken
into account individually in the estimation of e.s.d.'s in distances, angles
and torsion angles; correlations between e.s.d.'s in cell parameters are only
used when they are defined by crystal symmetry. An approximate (isotropic)
treatment of cell e.s.d.'s is used for estimating e.s.d.'s involving l.s.
planes.
;
loop_
    _geom_bond_atom_site_label_1
    _geom_bond_atom_site_label_2
    _geom_bond_site_symmetry_2
    _geom_bond_distance
    _geom_bond_publ_flag
    Ce N 9 2.3414(4) y
    Ce N . 2.3414(4) y
    Ce Cl2 15_545 2.873(3) y
    Ce Cl2 . 2.969(3) y
    Ce Cl1 . 2.9876(5) y
    Ce Cl1 9_565 2.9876(5) y
    Ce Cl2 13 3.3896(11) y
    Ce Cl2 6 3.3896(11) y
    Ce Ce 9 3.5362(12) ?
    Ce Ce 3_554 3.9249(8) ?
    Ce Ce 3 3.9249(8) ?
    Ce Ce 11 3.9934(7) ?
    Ce Ce 11_556 3.9934(7) ?
    N Ce 9 2.3414(4) ?
    N Ce 11_556 2.3414(4) ?
    N Ce 3 2.3414(4) ?
    Cl1 Ce 3_565 2.9876(5) ?
    Cl1 Ce 11_556 2.9876(5) ?
    Cl1 Ce 9_565 2.9876(5) ?
    Cl2 Ce 15 2.873(3) ?
    Cl2 Ce 1 2.969(3) ?
    Cl2 Ce 6 3.3896(11) ?
loop_
    _geom_angle_atom_site_label_1
    _geom_angle_atom_site_label_2
    _geom_angle_atom_site_label_3
    _geom_angle_site_symmetry_1
    _geom_angle_site_symmetry_3
    _geom_angle
    _geom_angle_publ_flag
    N Ce N 9 . 81.923(19) ?
    N Ce Cl2 9 15_545 79.66(4) ?
    N Ce Cl2 . 15_545 79.66(4) ?
    N Ce Cl2 9 . 133.21(3) ?
    N Ce Cl2 . . 133.21(3) ?
    Cl2 Ce Cl2 15_545 . 78.80(4) ?
    N Ce Cl1 9 . 119.48(2) ?
    N Ce Cl1 . . 79.545(12) ?
    Cl2 Ce Cl1 15_545 . 149.085(6) ?
    Cl2 Ce Cl1 . . 99.49(5) ?
    N Ce Cl1 9 9_565 79.545(12) ?
    N Ce Cl1 . 9_565 119.48(2) ?
    Cl2 Ce Cl1 15_545 9_565 149.085(6) ?
    Cl2 Ce Cl1 . 9_565 99.49(5) ?
    Cl1 Ce Cl1 . 9_565 61.829(12) ?
    N Ce Ce 9 9 40.961(9) ?
    N Ce Ce . 9 40.961(9) ?
    Cl2 Ce Ce 15_545 9 76.24(6) ?
    Cl2 Ce Ce . 9 155.05(6) ?
    Cl1 Ce Ce . 9 101.87(2) ?
    Cl1 Ce Ce 9_565 9 101.87(2) ?
    N Ce Ce 9 3_554 33.054(12) ?
    N Ce Ce . 3_554 100.80(2) ?
    Cl2 Ce Ce 15_545 3_554 57.34(2) ?
    Cl2 Ce Ce . 3_554 101.59(3) ?
    Cl1 Ce Ce . 3_554 149.920(11) ?
    Cl1 Ce Ce 9_565 3_554 93.536(8) ?
    Ce Ce Ce 9 3_554 64.473(17) ?
    N Ce Ce 9 3 100.80(2) ?
    N Ce Ce . 3 33.054(12) ?
    Cl2 Ce Ce 15_545 3 57.34(2) ?
    Cl2 Ce Ce . 3 101.59(3) ?
    Cl1 Ce Ce . 3 93.536(8) ?
    Cl1 Ce Ce 9_565 3 149.920(11) ?
    Ce Ce Ce 9 3 64.473(17) ?
    Ce Ce Ce 3_554 3 102.91(3) ?
    N Ce Ce 9 11 31.484(13) ?
    N Ce Ce . 11 98.92(2) ?
    Cl2 Ce Ce 15_545 11 108.65(3) ?
    Cl2 Ce Ce . 11 127.261(18) ?
    Cl1 Ce Ce . 11 96.980(16) ?
    Cl1 Ce Ce 9_565 11 48.061(9) ?
    Ce Ce Ce 9 11 62.486(16) ?
    Ce Ce Ce 3_554 11 53.041(12) ?
    Ce Ce Ce 3 11 126.959(11) ?
    N Ce Ce 9 11_556 98.92(2) ?
    N Ce Ce . 11_556 31.484(13) ?
    Cl2 Ce Ce 15_545 11_556 108.65(3) ?
    Cl2 Ce Ce . 11_556 127.261(18) ?
    Cl1 Ce Ce . 11_556 48.061(9) ?
    Cl1 Ce Ce 9_565 11_556 96.980(16) ?
    Ce Ce Ce 9 11_556 62.486(15) ?
    Ce Ce Ce 3_554 11_556 126.959(11) ?
    Ce Ce Ce 3 11_556 53.041(11) ?
    Ce Ce Ce 11 11_556 100.48(2) ?
    Ce N Ce 9 11_556 113.89(2) ?
    Ce N Ce 9 3 117.03(3) ?
    Ce N Ce 11_556 3 98.077(19) ?
    Ce N Ce 9 . 98.077(19) ?
    Ce N Ce 11_556 . 117.03(3) ?
    Ce N Ce 3 . 113.89(2) ?
    Ce Cl1 Ce 3_565 11_556 118.171(12) ?
    Ce Cl1 Ce 3_565 9_565 83.877(19) ?
    Ce Cl1 Ce 11_556 9_565 129.39(2) ?
    Ce Cl1 Ce 3_565 . 129.39(2) ?
    Ce Cl1 Ce 11_556 . 83.877(19) ?
    Ce Cl1 Ce 9_565 . 118.171(13) ?
    Ce Cl2 Ce 15 . 138.81(11) ?
data_global
_journal_date_recd_electronic     2011-05-24
_journal_date_accepted     2011-06-14
_journal_name_full     'Acta Crystallographica, Section E'
_journal_year     2011
_journal_volume     67
_journal_issue      7
_journal_page_first     i42
_journal_page_last     i42
_journal_paper_category     QI
_journal_coeditor_code     MG2121
_publ_contact_author_name     'Thomas Schleid'
_publ_contact_author_address
;
Institut f\"ur Anorganische Chemie, Universit\"at Stuttgart
Pfaffenwaldring 55
70569 Stuttgart, Germany
;
_publ_contact_author_email     schleid@iac.uni-stuttgart.de
_publ_contact_author_fax     ?
_publ_contact_author_phone     ?
_publ_section_title
;
A-type Ce~2~NCl~3~
;
loop_
    _publ_author_name
    _publ_author_address
    'Schurz, Christian M.'
;
Institut f\"ur Anorganische Chemie, Universit\"at Stuttgart
Pfaffenwaldring 55
70569 Stuttgart, Germany
;
    'Schleid, Thomas'
;
Institut f\"ur Anorganische Chemie, Universit\"at Stuttgart
Pfaffenwaldring 55
70569 Stuttgart, Germany
;
_cell_special_details     .
