# Supplementary material for: A-type Ce2NCl3
Source: Acta Crystallogr Sect E Struct Rep Online. 2011 Jun 18;67(Pt 7):i42. doi: 10.1107/S1600536811023105 (PMC3151823; doi:10.1107/S1600536811023105)
Supplement: Supplementary file 2 [file e-67-00i42-Isup2.hkl]

# 
# h,k,l, Fc-squared, Fo-squared, sigma(Fo-squared) and status flag 
# 
data_I
_shelx_title '   Ce2 N Cl3  (CCDCM31 in Ibam)' 
_shelx_refln_list_code          4 
_shelx_F_calc_maximum      344.64 
_exptl_crystal_F_000       696.00 
_reflns_d_resolution_high  0.7549 
 
loop_ 
 _symmetry_equiv_pos_as_xyz 
 'x, y, z' 
 '-x, -y, z' 
 'x, -y, -z+1/2' 
 '-x, y, -z+1/2' 
 'x+1/2, y+1/2, z+1/2' 
 '-x+1/2, -y+1/2, z+1/2' 
 'x+1/2, -y+1/2, -z+1' 
 '-x+1/2, y+1/2, -z+1' 
 '-x, -y, -z' 
 'x, y, -z' 
 '-x, y, z-1/2' 
 'x, -y, z-1/2' 
 '-x+1/2, -y+1/2, -z+1/2' 
 'x+1/2, y+1/2, -z+1/2' 
 '-x+1/2, y+1/2, z' 
 'x+1/2, -y+1/2, z' 
 
_cell_length_a    13.6021 
_cell_length_b     6.8903 
_cell_length_c     6.1396 
_cell_angle_alpha  90.000 
_cell_angle_beta   90.000 
_cell_angle_gamma  90.000 
 
_shelx_F_squared_multiplier     1.000 
 
loop_ 
 _refln_index_h 
 _refln_index_k 
 _refln_index_l 
 _refln_F_squared_calc 
 _refln_F_squared_meas 
 _refln_F_squared_sigma 
 _refln_observed_status 
   2   0   0    22945.70    21984.64   1183.14 o 
   4   0   0    28258.37    27905.17    762.90 o 
   6   0   0    49244.39    49512.32    768.52 o 
   8   0   0      153.25      248.91    103.88 o 
  10   0   0    81890.80    83995.80   1641.44 o 
  12   0   0    13869.13    13566.25    663.14 o 
  14   0   0     1361.02     1583.62    223.70 o 
  16   0   0     9917.80     9874.66    547.95 o 
  18   0   0     1699.67     1418.10    567.23 o 
   1   1   0    18019.06    17811.32    461.32 o 
   3   1   0    10475.75    11034.04    321.08 o 
   5   1   0    18907.46    18695.80    376.03 o 
   7   1   0    12366.42    11793.04    227.77 o 
   9   1   0     3176.81     3085.21    113.07 o 
  11   1   0     6629.33     6529.30    217.14 o 
  13   1   0       23.14      284.73    160.66 o 
  15   1   0     1733.02     2329.23    306.81 o 
  17   1   0     1985.70     1894.42    339.80 o 
   0   2   0    52760.55    51032.38    864.17 o 
   2   2   0     1278.31     1432.76    105.66 o 
   4   2   0    35120.29    34017.16   1286.50 o 
   6   2   0    37654.32    38394.70    683.52 o 
   8   2   0     4564.22     4469.12    167.66 o 
  10   2   0    15213.22    15449.52    359.36 o 
  12   2   0     1632.68     1433.75    181.83 o 
  14   2   0     1676.38     1687.32    255.50 o 
  16   2   0     4776.40     4270.71    530.80 o 
   1   3   0    98925.12    96105.20   1203.49 o 
   3   3   0     8445.59     8029.13    454.08 o 
   5   3   0    34486.29    34801.71   1434.07 o 
   7   3   0    24317.63    24220.60    545.22 o 
   9   3   0    19782.47    20617.69    414.76 o 
  11   3   0    34386.45    35363.77   1659.12 o 
  13   3   0       70.58      317.34    195.40 o 
  15   3   0     4880.87     4323.58    326.12 o 
  17   3   0     6991.58     6352.42    495.73 o 
   0   4   0      887.36      899.86    114.58 o 
   2   4   0      607.23      558.59    119.29 o 
   4   4   0     6285.55     5779.75    336.98 o 
   6   4   0     7129.93     6579.81    340.07 o 
   8   4   0      418.67      505.13    142.41 o 
  10   4   0      628.36      380.04    177.15 o 
  12   4   0        3.03       61.69    192.13 o 
  14   4   0      438.57      414.45    203.54 o 
  16   4   0     1103.36      664.93    439.42 o 
   1   5   0    18054.31    16599.24   1164.15 o 
   3   5   0     6830.48     6632.33    196.57 o 
   5   5   0    16382.84    16156.12    987.13 o 
   7   5   0    13266.91    12602.30    708.73 o 
   9   5   0     3430.60     3347.24    205.57 o 
  11   5   0    10529.77    10951.95    644.18 o 
  13   5   0       10.12      344.74    193.77 o 
  15   5   0     1882.30      864.17    822.49 o 
   0   6   0    50417.45    49134.44   1005.82 o 
   2   6   0     4174.66     3978.89    356.56 o 
   4   6   0     5917.04     5408.31    454.58 o 
   6   6   0    10876.90    11102.39    815.75 o 
   8   6   0       16.20      211.22    198.64 o 
  10   6   0    18652.05    20443.19   1855.60 o 
  12   6   0     3605.01     3708.01    576.39 o 
   1   7   0      148.76      509.98    189.41 o 
   3   7   0      131.19      362.15    204.83 o 
   5   7   0      619.06      557.04    219.42 o 
   7   7   0       63.45      275.63    208.26 o 
   9   7   0        7.20        4.23     83.32 o 
  11   7   0       68.09      229.25    344.57 o 
   0   8   0    10547.96    11244.57    399.05 o 
   2   8   0       28.52      239.19    297.18 o 
   4   8   0     5759.67     5272.90    800.66 o 
   6   8   0     7754.69     6920.69    921.46 o 
   8   8   0      712.13     1233.61    778.68 o 
   1   9   0     5069.98     5747.64    866.65 o 
   3   9   0      131.78      598.13    533.11 o 
   2   1   1    70814.56    73432.77   1725.23 o 
   4   1   1    93052.96    92468.09   1918.26 o 
   6   1   1    28948.36    27858.98    459.61 o 
   8   1   1    41621.82    40237.98    739.87 o 
  10   1   1     5113.63     4874.53    167.28 o 
  12   1   1     8471.26     8662.67    259.06 o 
  14   1   1    20657.20    22209.73    795.41 o 
  16   1   1      368.85      385.92    180.59 o 
   1   2   1     8540.16     9026.84    123.39 o 
   3   2   1    91429.40    94557.41   1849.79 o 
   5   2   1     1898.25     2200.09     90.47 o 
   7   2   1    40247.20    40325.89    805.35 o 
   9   2   1    12437.50    11790.39    182.75 o 
  11   2   1       20.54      201.71    119.20 o 
  13   2   1    17596.50    17974.09    326.01 o 
  15   2   1     2479.16     2088.45    186.94 o 
  17   2   1     2620.04     1915.98    305.25 o 
   2   3   1     1754.62     1967.95    329.67 o 
   4   3   1     3990.92     3765.44    176.12 o 
   6   3   1     1038.76     1201.53    110.84 o 
   8   3   1     1561.71     1621.20    113.39 o 
  10   3   1      183.16      303.99    118.12 o 
  12   3   1       99.13      339.99    154.87 o 
  14   3   1     1120.64     1048.41    170.33 o 
  16   3   1        0.95        4.69     58.11 o 
   1   4   1     7425.66     7229.56    298.02 o 
   3   4   1    73742.52    73817.27   3414.66 o 
   5   4   1     2018.56     1949.06    132.45 o 
   7   4   1    37236.30    37594.06   1057.14 o 
   9   4   1    11772.21    12382.52    382.92 o 
  11   4   1        3.36      308.07    148.23 o 
  13   4   1    17339.03    18748.56    603.90 o 
  15   4   1     3074.89     2933.64    213.09 o 
   2   5   1    13847.17    13323.22    694.07 o 
   4   5   1    12158.17    11983.15    597.62 o 
   6   5   1     4735.48     4876.51    179.47 o 
   8   5   1     8800.41     9102.56    367.16 o 
  10   5   1     1210.42     1423.53    143.07 o 
  12   5   1     3016.84     3120.51    189.21 o 
  14   5   1     4152.02     3664.65    285.43 o 
   1   6   1      337.16      376.83    118.54 o 
   3   6   1     5977.26     5991.04    322.90 o 
   5   6   1      353.61      270.75    151.37 o 
   7   6   1     3456.89     3376.35    187.51 o 
   9   6   1      853.39      774.99    159.72 o 
  11   6   1       44.74      215.06    198.61 o 
  13   6   1     1363.25     1307.27    334.57 o 
   2   7   1    12996.79    14841.84   1231.16 o 
   4   7   1    13863.17    14818.16    697.66 o 
   6   7   1     4834.68     4939.90    311.51 o 
   8   7   1     9651.92     9402.64    676.33 o 
  10   7   1     1363.80     1814.87    231.60 o 
   1   8   1      702.34      633.86    189.86 o 
   3   8   1     2955.66     2879.06    288.75 o 
   5   8   1       14.93      136.85     62.10 o 
   7   8   1     1490.43     1942.19    280.49 o 
   2   9   1     1366.40     1572.15    291.08 o 
   2   0   2       50.15       48.07     70.74 o 
   4   0   2    70291.65    69070.13    821.87 o 
   6   0   2    82954.72    80084.77   2302.26 o 
   8   0   2     5625.37     5204.70    283.27 o 
  10   0   2    43863.63    43601.72   1505.46 o 
  12   0   2     5542.72     5507.56    328.53 o 
  14   0   2     3540.77     3720.22    247.99 o 
  16   0   2    12145.58    11822.33    747.75 o 
   1   1   2    29116.82    29779.99    383.76 o 
   3   1   2      888.86      596.85    106.40 o 
   5   1   2     6469.01     6608.69    169.68 o 
   7   1   2     4186.79     3957.89    166.70 o 
   9   1   2     5631.26     5387.58    181.12 o 
  11   1   2     8384.87     7997.98    190.03 o 
  13   1   2       52.66      356.48    136.07 o 
  15   1   2     1066.86      979.64    181.17 o 
  17   1   2     1451.30     1038.39    254.90 o 
   0   2   2    97402.18   100711.89   4187.30 o 
   2   2   2     8093.96     8393.02    167.07 o 
   4   2   2     4570.58     4476.01    119.41 o 
   6   2   2     9213.75     9254.17    295.93 o 
   8   2   2        0.78      181.77     85.24 o 
  10   2   2    24488.52    25202.77    683.10 o 
  12   2   2     5017.70     4951.22    234.71 o 
  14   2   2      216.96      356.75    170.97 o 
  16   2   2     2344.58     1843.49    219.50 o 
   1   3   2    51591.47    54461.14    909.54 o 
   3   3   2    14776.55    14745.55    391.93 o 
   5   3   2    43223.95    45165.83   1319.06 o 
   7   3   2    28598.70    28723.99    639.12 o 
   9   3   2    11142.94    12036.71    276.45 o 
  11   3   2    23844.23    25014.53    795.10 o 
  13   3   2        5.72      289.89    152.80 o 
  15   3   2     5189.65     4907.46    242.68 o 
   0   4   2    11019.79    10549.01    357.65 o 
   2   4   2     2916.48     3051.91    153.98 o 
   4   4   2       21.98      136.47     64.53 o 
   6   4   2      381.33      630.73    106.55 o 
   8   4   2      760.07      927.23    137.08 o 
  10   4   2     3452.58     3890.37    187.40 o 
  12   4   2      780.53      789.73    193.20 o 
  14   4   2        1.44        3.97     67.26 o 
   1   5   2    25322.70    24322.64    783.01 o 
   3   5   2     1519.82     1345.87    143.06 o 
   5   5   2     7850.61     8028.74    396.49 o 
   7   5   2     6379.72     6580.41    209.54 o 
   9   5   2     5351.58     5009.14    250.09 o 
  11   5   2    11756.44    11711.22    468.01 o 
  13   5   2       53.01      591.94    281.05 o 
   0   6   2    23776.12    23074.01   1264.17 o 
   2   6   2      131.06      149.63    147.99 o 
   4   6   2    13636.32    13401.40    727.18 o 
   6   6   2    18531.92    18641.57   1078.53 o 
   8   6   2      800.84      851.46    157.35 o 
  10   6   2    10017.42     9777.47    533.73 o 
  12   6   2     1378.25     1516.76    289.44 o 
   1   7   2      276.93      429.44    154.44 o 
   3   7   2      231.80      306.07    182.69 o 
   5   7   2        0.19        2.32     53.19 o 
   7   7   2      133.28      452.60    199.68 o 
   9   7   2      288.59      610.51    262.35 o 
   0   8   2    16141.17    17359.81    698.13 o 
   2   8   2     1363.23     1523.47    235.45 o 
   4   8   2     1726.08     1810.26    243.53 o 
   6   8   2     3205.98     2596.84    356.21 o 
   2   1   3    43950.15    43603.56    730.51 o 
   4   1   3    50545.41    48209.18    549.80 o 
   6   1   3    16509.70    16251.28    387.11 o 
   8   1   3    29070.06    28793.07    593.41 o 
  10   1   3     3622.03     3549.60    166.66 o 
  12   1   3     6409.93     6494.36    266.06 o 
  14   1   3    14727.73    15287.97    715.96 o 
  16   1   3      225.83      427.67    246.53 o 
   1   2   3     6565.04     6037.65    139.05 o 
   3   2   3    53372.30    56132.70    777.95 o 
   5   2   3     1222.14     1208.74     80.71 o 
   7   2   3    26225.31    25354.46    479.35 o 
   9   2   3     9251.90     8984.11    293.90 o 
  11   2   3       36.13      207.17    130.41 o 
  13   2   3    12658.20    13072.54    295.05 o 
  15   2   3     1856.08     1635.72    218.56 o 
   2   3   3     1238.58     1323.88     89.50 o 
   4   3   3     2392.29     2314.78    108.56 o 
   6   3   3      628.29      592.35    132.86 o 
   8   3   3     1123.80      951.19    130.02 o 
  10   3   3      140.65      340.46    141.96 o 
  12   3   3       86.31      295.80    180.71 o 
  14   3   3      792.57      855.65    234.51 o 
   1   4   3     5783.05     5580.67    193.86 o 
   3   4   3    48701.41    48941.85    699.40 o 
   5   4   3     1390.87     1723.79    112.33 o 
   7   4   3    25661.55    27243.63    878.52 o 
   9   4   3     9048.24     9377.17    358.55 o 
  11   4   3        8.52      168.10    180.10 o 
  13   4   3    12648.44    12318.72    598.93 o 
   2   5   3     9932.46    10104.89    490.67 o 
   4   5   3     8335.04     7690.53    459.34 o 
   6   5   3     3225.05     3118.37    172.04 o 
   8   5   3     6581.12     6850.95    302.77 o 
  10   5   3      871.60      680.89    179.82 o 
  12   5   3     2277.78     2400.55    259.31 o 
   1   6   3      297.05      312.14    141.00 o 
   3   6   3     4220.96     4457.66    281.63 o 
   5   6   3      249.51      588.42    182.42 o 
   7   6   3     2433.43     2320.51    215.62 o 
   9   6   3      700.37      709.17    223.05 o 
  11   6   3       23.97      262.46    278.72 o 
   2   7   3     9827.15     9983.84    755.81 o 
   4   7   3     9855.09     9534.48    828.07 o 
   6   7   3     3374.34     3272.65    265.15 o 
   8   7   3     7402.39     7350.95    506.60 o 
   1   8   3      540.33      457.50    279.63 o 
   3   8   3     2183.00     1925.06    323.95 o 
   5   8   3       12.86      235.53    290.55 o 
   0   0   4   118778.10   117130.74   2176.81 o 
   2   0   4     9211.44     9501.67    371.91 o 
   4   0   4    13708.62    13593.36    315.64 o 
   6   0   4    23268.13    22567.16    910.76 o 
   8   0   4        4.79      309.28    159.87 o 
  10   0   4    38405.37    38761.32    765.18 o 
  12   0   4     8077.57     8870.66    327.63 o 
  14   0   4      792.13     1575.98    320.76 o 
   1   1   4     5655.48     5552.17    161.78 o 
   3   1   4     3056.49     2982.79    117.35 o 
   5   1   4     9065.44     9069.17    176.99 o 
   7   1   4     5265.16     5031.97    153.52 o 
   9   1   4     1374.76     1039.72    128.39 o 
  11   1   4     3277.42     3630.70    162.29 o 
  13   1   4        6.59      187.37    206.75 o 
  15   1   4     1068.15     1059.17    301.33 o 
   0   2   4    18361.43    18365.36    468.62 o 
   2   2   4       36.04      294.98    133.53 o 
   4   2   4    14048.62    13608.31    391.74 o 
   6   2   4    17032.39    17031.19    285.37 o 
   8   2   4     1749.66     1620.47    144.67 o 
  10   2   4     7107.13     7337.65    272.59 o 
  12   2   4     1000.05     1509.83    203.03 o 
  14   2   4      966.05     1248.76    287.12 o 
   1   3   4    40611.79    43561.29   1396.60 o 
   3   3   4     2538.23     2547.83    120.57 o 
   5   3   4    17886.66    19315.60    669.20 o 
   7   3   4    10394.67    11033.23    387.26 o 
   9   3   4     9995.57     9879.68    381.58 o 
  11   3   4    18133.46    18299.91    670.09 o 
  13   3   4       90.42      325.77    242.42 o 
   0   4   4      430.72      607.45    157.10 o 
   2   4   4      224.12      238.68    124.05 o 
   4   4   4     3046.70     2776.93    192.41 o 
   6   4   4     3522.54     3765.23    185.53 o 
   8   4   4      223.70      420.07    184.99 o 
  10   4   4      307.89      338.11    201.19 o 
  12   4   4        2.71        3.21     73.86 o 
   1   5   4     8480.71     8148.42    251.35 o 
   3   5   4     3087.90     2770.25    154.10 o 
   5   5   4     9583.27    10180.81    514.31 o 
   7   5   4     6619.98     6449.58    278.11 o 
   9   5   4     1756.67     1809.69    217.69 o 
  11   5   4     5570.15     5292.24    331.53 o 
   0   6   4    25447.03    22714.02   2715.53 o 
   2   6   4     2569.90     2456.01    239.53 o 
   4   6   4     3253.31     2999.03    240.13 o 
   6   6   4     5933.70     6020.07    403.43 o 
   8   6   4       32.33      347.02    310.83 o 
  10   6   4     9952.84     9433.82    459.56 o 
   1   7   4       85.10      319.45    218.71 o 
   3   7   4       96.89      276.16    274.04 o 
   5   7   4      329.09      666.73    318.19 o 
   7   7   4       41.80      437.81    345.99 o 
   2   1   5    21291.78    21201.21    361.68 o 
   4   1   5    21332.66    22287.91    372.74 o 
   6   1   5     7023.67     6769.17    299.25 o 
   8   1   5    15566.25    16573.48    430.57 o 
  10   1   5     1939.07     2116.91    183.18 o 
  12   1   5     3771.89     3916.97    321.63 o 
  14   1   5     7749.98     7313.22    452.30 o 
   1   2   5     3753.22     3358.93    188.62 o 
   3   2   5    24076.06    25016.90    471.59 o 
   5   2   5      602.77      458.75    118.89 o 
   7   2   5    12790.99    13560.35    263.61 o 
   9   2   5     5356.07     5976.56    289.72 o 
  11   2   5       52.70      533.41    207.54 o 
  13   2   5     6784.73     6022.89    486.94 o 
   2   3   5      675.63      438.77    133.83 o 
   4   3   5     1060.55     1034.04    149.80 o 
   6   3   5      270.28      243.11    138.85 o 
   8   3   5      618.31      775.66    190.92 o 
  10   3   5       84.90      287.75    233.63 o 
  12   3   5       62.92      580.63    269.84 o 
   1   4   5     3547.81     3388.93    194.48 o 
   3   4   5    24025.71    24080.90   1139.25 o 
   5   4   5      720.57     1037.83    165.95 o 
   7   4   5    13066.96    13588.57    479.50 o 
   9   4   5     5464.56     5214.44    268.74 o 
  11   4   5       25.60      281.91    296.47 o 
   2   5   5     5431.72     5012.00    195.53 o 
   4   5   5     4200.12     4050.04    262.15 o 
   6   5   5     1586.43     1123.47    255.01 o 
   8   5   5     3789.76     3415.22    279.42 o 
  10   5   5      467.29      992.82    304.25 o 
   1   6   5      219.20      239.76    190.21 o 
   3   6   5     2204.17     2411.73    392.52 o 
   5   6   5      129.54      223.03    272.66 o 
   7   6   5     1251.97     1607.98    336.68 o 
   2   7   5     5746.95     5723.55    333.08 o 
   0   0   6    25850.36    26911.50    778.47 o 
   2   0   6      291.85      349.60    175.24 o 
   4   0   6    15581.46    16652.62    495.15 o 
   6   0   6    20547.47    20894.95    459.65 o 
   8   0   6      943.62     1323.07    244.80 o 
  10   0   6    10672.57    11074.87    616.59 o 
  12   0   6     2047.91     1988.88    825.24 o 
   1   1   6     5818.90     5941.38    182.21 o 
   3   1   6       46.47      220.40    151.66 o 
   5   1   6     1735.23     1914.75    171.78 o 
   7   1   6      748.67      631.51    176.87 o 
   9   1   6     1556.43     1181.86    230.99 o 
  11   1   6     2467.66     3010.86    383.46 o 
   0   2   6    17518.22    18304.58    457.79 o 
   2   2   6     2241.90     2418.55    193.56 o 
   4   2   6     1303.69     1551.35    175.12 o 
   6   2   6     2605.21     2442.37    181.31 o 
   8   2   6       32.31      303.91    181.64 o 
  10   2   6     6407.48     5333.13    421.99 o 
   1   3   6    11128.96    11400.85    319.56 o 
   3   3   6     2918.42     2976.57    163.52 o 
   5   3   6    13572.06    14043.27    503.03 o 
   7   3   6     7002.67     7637.24    332.23 o 
   9   3   6     2895.67     2685.06    313.25 o 
   0   4   6     2803.01     2726.57    476.79 o 
   2   4   6      835.80      872.94    232.53 o 
   4   4   6        7.80      125.71    274.61 o 
   6   4   6       87.27      544.10    245.04 o 
   8   4   6      246.57      375.59    312.71 o 
   1   5   6     7022.85     6358.02    409.03 o 
   3   5   6      208.75      733.72    267.28 o 
   5   5   6     2772.08     2152.01    334.39 o 
   7   5   6     1533.31      547.11    395.47 o 
   0   6   6     6187.71     4120.84   1026.15 o 
   2   6   6       86.51       11.07    575.85 o 
   2   1   7     8755.42     8461.86    249.15 o 
   4   1   7     7548.02     7787.20    274.53 o 
   6   1   7     2392.95     2036.06    251.73 o 
   8   1   7     6714.75     5929.82    519.57 o 
   1   2   7     1755.46     1686.18    277.88 o 
   3   2   7     9045.14     8469.91    280.45 o 
   5   2   7      243.05      303.43    233.72 o 
   7   2   7     4965.71     4720.33    401.81 o 
   2   3   7      301.82      685.02    274.55 o 
   4   3   7      372.33      147.47    312.46 o 
   6   3   7       88.27      610.13    432.76 o 
   1   4   7     1761.43      937.13    328.95 o 
   3   4   7     9400.07     9046.59    560.97 o 
   0   0   8    15016.83    13704.39    607.06 o 
   2   0   8     1953.00     1405.38    508.73 o 
   1   1   8      674.36     1088.30    359.32 o 
                                                 
